# Supplementary material for: Influence of angiotensin II type 1 receptors and angiotensin-converting enzyme I/D gene polymorphisms on the progression of Chagas’ heart disease in a Brazilian cohort: Impact of therapy on clinical outcomes
Source: PLoS Negl Trop Dis. 2024 Nov 26;18(11):e0012703. doi: 10.1371/journal.pntd.0012703 (PMC11630595; doi:10.1371/journal.pntd.0012703)
Supplement: S2 Table — (XLSX) [file pntd.0012703.s002.xlsx]

## Sheet: Figure 1
Figure 1A				Figure 1B				Figure 1C			Figure 1D				Figure 1E				Figure 1F
A	B1	C		DD	DI	II		AA	AC		TT	CT	CC		CC	CT	TT		AA	AG	GG
79	79	74		79	79	77		79	79		79	79	77		79	77	76		79	76	79
77	77	67		77	77	77		77	77		77	77	75		79	77	73		77	76	77
77	77	66		76	77	76		77	77		76	77	75		77	75	72		77	75	76
76	76	65		75	76	76		77	76		76	77	74		77	75	72		77	75	76
76	75	64		75	75	76		76	76		76	76	73		77	75	71		77	75	74
76	75	62		74	75	75		76	75		75	76	72		76	75	68		76	75	73
75	75	61		74	75	75		76	75		75	75	71		76	75	68		75	75	72
75	75	57		73	75	74		75	75		75	75	70		76	75	67		75	75	72
75	75	56		73	75	73		75	74		74	75	69		75	75	65		75	74	72
74	75	54		73	75	72		75	74		74	75	69		75	74	61		75	74	71
74	75	54		72	74	72		75	74		74	75	68		75	74	43		73	74	71
74	74	53		72	74	72		75	73		73	74	68		74	74	41		73	74	70
73	74	53		72	74	72		75	73		73	74	67		74	74	37		73	74	70
73	74	52		72	74	72		75	72		73	74	67		74	74	35		73	74	70
73	74	52		71	74	71		74	72		72	74	66		73	73			72	74	69
73	73	52		71	73	71		74	72		72	73	64		73	73			72	73	69
72	73	50		70	73	71		74	72		72	73	64		72	73			71	73	69
72	73	50		70	73	70		74	72		72	73	64		72	73			70	73	69
72	73	50		70	73	69		74	72		72	73	63		72	73			69	72	69
72	73	50		70	73	69		73	72		72	73	63		72	72			68	72	69
71	72	49		69	72	69		73	71		72	72	63		72	72			68	72	68
71	72	48		69	72	69		73	71		72	72	63		71	72			68	72	68
71	72	47		69	72	68		73	71		71	72	63		71	72			68	72	67
71	72	47		69	71	68		73	71		71	71	62		71	72			67	72	67
70	72	47		68	71	68		73	71		71	71	60		71	71			67	72	65
70	72	47		68	71	67		73	71		71	70	58		71	71			67	71	65
70	72	47		68	71	67		72	70		71	70	57		70	71			67	71	65
70	72	47		68	71	67		72	70		71	70	56		70	71			67	71	65
70	71	47		68	71	67		72	70		71	70	54		70	71			66	71	65
70	71	46		67	70	66		72	69		71	70	53		70	70			66	71	65
69	71	46		67	70	66		72	69		70	70	52		70	70			66	71	65
69	71	46		67	70	66		71	69		70	70	52		70	70			66	71	64
69	71	46		67	70	65		71	69		70	69	43		70	70			65	71	64
69	71	45		67	70	65		71	69		70	69	43		69	70			65	70	64
69	71	45		67	70	65		71	68		69	69	42		69	69			65	70	64
69	70	45		67	70	64		70	68		69	69	42		69	69			65	70	63
68	70	45		67	70	64		70	68		69	69	38		69	69			65	70	63
68	70	45		67	69	64		70	68		69	69	38		69	69			64	70	63
68	70	45		66	69	64		70	67		69	69	37		69	68			64	70	63
68	70	45		66	69	64		70	67		68	68	34		69	68			64	70	62
68	70	45		66	69	63		70	67		68	68	32		69	68			64	70	62
68	69	44		65	69	63		70	67		68	68	28		69	68			64	69	62
68	69	44		65	69	63		70	67		68	68	26		69	68			64	69	62
68	69	44		65	68	63		70	67		68	67	24		68	67			64	69	62
67	69	44		65	68	63		69	67		68	67	19		68	67			63	69	62
67	69	44		65	68	63		69	67		67	67			68	67			63	69	62
67	69	43		65	68	62		69	66		67	67			68	67			63	69	61
67	69	43		64	67	62		69	66		67	67			68	67			63	69	60
67	69	43		64	67	62		69	66		66	67			67	67			63	68	59
67	68	43		64	67	62		69	66		66	67			67	67			63	68	59
67	68	43		64	67	62		69	66		66	67			67	66			63	68	58
67	68	43		64	67	61		69	65		66	67			67	66			63	68	57
67	68	43		64	67	61		68	65		66	67			67	66			63	68	57
67	67	43		63	67	61		68	65		65	67			67	66			63	67	56
66	67	42		63	67	61		68	65		65	67			67	66			62	67	55
66	67	42		63	67	61		68	65		65	67			67	66			62	67	54
66	67	42		63	66	60		68	65		65	67			67	66			62	67	54
66	67	42		63	66	58		68	65		65	67			67	66			61	67	52
66	67	42		63	66	57		68	65		65	67			67	66			60	67	47
66	67	42		63	66	57		68	64		65	67			67	66			60	67	47
66	67	41		63	66	57		67	64		65	66			67	65			58	67	46
66	67	41		63	66	57		67	64		65	66			67	65			58	67	46
65	67	41		62	66	57		67	64		64	66			66	65			58	67	45
65	66	41		62	66	56		67	64		64	66			66	64			55	67	45
65	66	41		62	65	56		67	64		64	66			66	64			49	67	45
65	66	40		62	65	56		67	64		64	66			65	64			47	67	43
64	66	40		61	65	50		67	64		64	66			65	64			47	67	43
64	66	40		61	65	49		67	64		64	65			65	64			46	66	42
64	65	40		61	65	47		67	64		64	65			65	64			45	66	41
64	65	40		60	65	47		67	64		64	65			65	64			45	66	40
64	65	39		60	64	44		67	64		63	65			65	64			45	66	40
64	65	39		59	64	42		67	64		63	65			65	64			44	66	35
64	65	38		59	64	42		67	63		63	65			65	63			43	66	32
64	65	38		59	64	40		67	63		63	64			65	63			43	66	32
63	65	38		58	64	40		66	63		63	64			65	63			43	66	31
63	65	38		58	64	38		66	63		63	64			64	63			43	66	30
63	65	38		58	64	38		66	63		63	64			64	63			43	65	29
63	65	38		58	64	37		66	63		63	64			64	63			42	65	29
63	64	37		57	64	37		66	63		63	64			64	63			42	65	27
63	64	37		55	64	37		66	63		63	64			64	63			42	64	23
63	64	37		55	63	35		66	63		63	64			64	63			41	64	21
63	64	37		54	63	34		66	62		63	64			64	62			41	64
63	64	37		53	63			65	62		62	63			64	62			41	64
63	64	37		52	63			65	62		62	63			64	62			38	64
63	64	37		52	63			65	62		62	63			64	62			37	64
63	64	37		50	63			65	62		62	63			64	62			37	64
63	64	35		50	63			65	62		62	63			63	61			37	64
62	64	35		50	63			65	61		62	63			63	61			37	64
62	64	35		47	63			64	61		62	63			63	61			35	64
62	64	34		46	62			64	61		62	62			63	60			32	63
62	63	34		46	62			64	61		62	62			63	59			32	63
62	63	33		46	62			64	61		61	62			63	59			28	63
62	63	33		45	62			64	61		61	62			63	59			25	63
61	63	32		45	62			64	61		61	62			63	58			23	63
61	63	32		45	62			64	61		61	62			63	58			21	63
61	63	32		45	62			64	60		61	62			63	58				63
61	63	32		45	62			63	59		60	61			63	58				63
61	63	32		44	61			63	59		60	61			63	57				63
60	63	31		43	61			63	59		59	61			63	57				62
59	63	31		43	61			63	58		59	61			62	57				62
59	63	30		43	61			63	58		59	61			62	57				62
58	62	30		43	61			63	58		59	61			62	55				62
58	62	30		42	60			63	57		58	61			62	55				62
57	62	29		42	59			63	57		58	60			62	52				62
55	62	29		41	59			63	55		57	59			62	49				62
54	62	29		41	59			63	54		57	59			62	47				61
	62	28		40	58			63	54		57	58			62	47				61
	62	28		40	58			63	53		56	58			62	47				61
	62	28		39	58			63	50		56	58			62	47				61
	62	27		37	57			63	49		55	58			62	46				61
	62	27		35	57			62	48		55	58			62	46				61
	61	26		33	55			62	47		55	57			61	45				61
	61	26		32	54			62	47		54	57			61	45				61
	61	25		32	54			62	46		53	54			61	45				61
	61	24		31	54			62	45		52	54			61	44				61
	61	24		29	53			62	45		50	52			61	43				60
	61	23		28	52			62	45		49	50			61	43				59
	61	23		27	52			62	44		47	50			61	42				59
	60	22		27	48			62	44		47	48			61	40				59
	60	21		25	47			62	43		47	47			60	39				59
	60	21		20	47			62	43		47	47			60	38				58
	59	21		19	47			61	43		46	47			60	38				58
	59	20			47			61	42		45	46			59	37				58
	59	20			46			61	42		45	46			59	37				58
	59	19			45			61	41		45	46			59	37				57
	58	18			45			60	41		45	45			58	37				57
	58				45			60	41		44	45			58	32				57
	58				44			60	40		43	45			58	32				56
	58				44			59	40		43	45			58	31				56
	58				44			59	38		43	44			57	30				55
	58				43			59	37		42	44			56	30				54
	57				43			58	37		42	44			56	29				54
	57				43			58	37		42	44			56	28				53
	57				43			58	35		41	43			55	27				53
	57				42			58	32		40	43			54	27				52
	56				42			58	31		40	43			54	26				52
	56				41			57	30		40	42			54	25				52
	55				41			57	28		39	41			54	24				50
	55				41			57			38	41			53	23				50
	54				40			57			38	41			53	23				50
	52				39			56			37	41			52	21				48
					38			56			37	40			52	20				47
					38			56			35	40			52					47
					38			55			33	38			50					47
					38			54			32	38			50					46
					37			54			32	37			50					45
					37			53			32	37			48					45
					37			52			31	37			47					44
					37			52			30	37			47					44
					35			52			30	37			47					44
					34			52			29	35			46					44
					33			50			28	35			46					43
					32			50			28	34			45					42
					32			47			26	33			45					42
					32			47			23	32			45					41
					31			47			23	31			45					40
					30			47			22	30			45					40
					30			47			21	29			44					40
					30			46				29			44					39
					29			46				28			44					38
					29			46				27			44					38
					28			45				27			43					38
					28			45				25			43					38
					28			45				24			43					38
					26			45				21			43					37
					26			45				21			43					37
					24			44				20			42					37
					24			44				20			42					37
					23			44				18			42					35
					23			43							42					34
					22			43							42					34
					21			43							41					33
					21			43							41					33
					20			42							41					32
					18			42							41					31
								42							40					30
								42							40					30
								41							40					29
								41							40					28
								40							38					28
								40							38					28
								40							38					27
								39							38					26
								38							37					26
								38							37					24
								38							37					24
								38							35					22
								38							35					21
								37							34					20
								37							34					20
								37							33					19
								37							33					18
								37							32
								35							32
								35							32
								34							31
								34							30
								33							29
								33							29
								32							28
								32							28
								32							28
								32							26
								31							24
								30							22
								30							21
								29							21
								29							20
								29							19
								28							18
								28
								28
								27
								26
								26
								25
								24
								24
								23
								21
								21
								20
								19
								18

## Sheet: Figure 2
Figure 2A					Figure 2B			Figure 2C							Figure 2D
	DD	DI	II		A	C		DD	DI	II	DD	DI	II		D carrier	II	D carrier	II
A	32.1101	41.2844	26.6055		15.2575	27.5353		13.8153	15.2575	7.72868	17.3865	27.5353	7.15576		15.2575	7.72868	27.5353	7.15576
B1	32.4675	47.4026	20.1299		13.8153	17.3865		10.3477	10.5879	7.72868	14.1126	12.9668	5.437		13.8153	7.72868	17.3865	5.437
C	36.4341	48.8372	14.7287		10.5879	14.1126		6.09177	9.2868	7.0215	9.52928	12.312	5.19147		10.5879	7.0215	14.1126	5.19147
					10.3477	12.9668		4.5367	8.6362	5.1972	7.56499	12.2045	4.78224		10.3477	5.1972	12.9668	4.78224
					9.2868	12.312		4.529	7.89237	5.10962	6.5121	11.6573	4.5976		9.2868	5.10962	12.312	4.5976
					8.6362	12.2045		4.3703	5.68254	2.6086	5.35516	10.184	1.99949		8.6362	2.6086	12.2045	1.99949
					7.89237	11.6573		4.0528	5.27331	2.3578	4.45486	9.61113	1.67211		7.89237	2.3578	11.6573	1.67211
					7.72868	10.184		3.3043	4.431	2.3127	4.04563	7.4742			6.09177	2.3127	10.184
					7.72868	9.61113		2.81794	3.8196	2.0168	2.6909	6.09177			5.68254	2.0168	9.61113
					7.0215	9.52928		2.7361	3.5394	1.6014	2.65425	3.88194			5.27331	1.6014	9.52928
					6.09177	7.64683		2.7301	3.3003	1.5779	2.3382	3.88194			4.5367	1.5779	7.56499
					5.68254	7.56499		2.6184	2.6968	1.5211	2.1932	3.71824			4.529	1.5211	7.4742
					5.27331	7.4742		2.4244	2.6263	1.378	2.0815	2.7967			4.431	1.378	6.5121
					5.1972	7.15576		2.4186	2.203	1.3369	1.7974	2.7536			4.3703	1.3369	6.09177
					5.10962	6.5121		2.3735	2.0776	1.2291	1.5955	2.348			4.0528	1.2291	5.35516
					4.5367	6.09177		2.0991	2.0717	1.2291		1.7307			3.8196	1.2291	4.45486
					4.529	5.437		2.0306	1.8358			1.5368			3.5394		4.04563
					4.431	5.35516		2.0031	1.7876			1.4603			3.3043		3.88194
					4.3703	5.19147		1.3898	1.7523			1.3212			3.3003		3.88194
					4.0528	4.78224		1.2036	1.7229			1.2311			2.81794		3.71824
					3.8196	4.5976			1.717						2.7361		2.7967
					3.5394	4.45486			1.4878						2.7301		2.7536
					3.3043	4.04563			1.3565						2.6968		2.6909
					3.3003	3.88194			1.2742						2.6263		2.65425
					2.81794	3.88194			1.0527						2.6184		2.348
					2.7361	3.71824									2.4244		2.3382
					2.7301	2.7967									2.4186		2.1932
					2.6968	2.7536									2.3735		2.0815
					2.6263	2.6909									2.203		1.7974
					2.6184	2.65425									2.0991		1.7307
					2.6086	2.348									2.0776		1.5955
					2.4244	2.3382									2.0717		1.5368
					2.4186	2.1932									2.0306		1.4603
					2.3735	2.0815									2.0031		1.3212
					2.3578	1.99949									1.8358		1.2311
					2.3127	1.7974									1.7876
					2.203	1.7307									1.7523
					2.0991	1.67211									1.7229
					2.0776	1.5955									1.717
					2.0717	1.5368									1.4878
					2.0306	1.4603									1.3898
					2.0168										1.3565
					2.0031										1.2742
					1.8358										1.2036
					1.7876										1.0527
					1.7523
					1.7229
					1.717
					1.6014
					1.5779
					1.5211
					1.4878
					1.3898
					1.378
					1.3565
					1.3369

## Sheet: Figure 3
Figure 3A			Figure 3B
ECAi/ARB	Bz / ECAi/ARB		ECAi/ARB	Bz / ECAi/ARB
27.5353	6.5121		48	47
17.3865	5.19147		46	45
12.9668	3.88194		46	43
12.312	2.3382		44	42
12.2045	1.7307		44	41
11.6573			43
10.184			42
9.52928			39
7.15576			38
6.09177			38
5.19147			38
4.78224			37
4.5976			37
4.45486			37
4.04563			35
2.7967			32
2.6909			32
2.3382			29
2.1932			28
1.99949			27
1.67211			26
1.5955			21
1.4603			20

## Sheet: S2Fig
S2Fig A				S2Fig B			S2Fig C
DD	DI	II		D carrier	II		AA	AC
32.0368	28.3538	4.20932		32.0368	4.20932		27.5353	17.3865
13.2123	14.1945	3.88194		28.3538	3.88194		12.9668	14.1126
12.312	11.821	3.6364		14.1945	3.6364		12.2045	12.312
10.757	11.3299	3.55456		13.2123	3.55456		11.6573	7.64683
9.85666	8.46529	2.98163		12.312	2.98163		10.184	7.4742
3.88194	7.72868	2.7361		11.821	2.7361		9.61113	7.15576
2.98163	7.07392	2.40872		11.3299	2.40872		9.52928	6.09177
2.7361	5.10962	1.99949		10.757	1.99949		7.56499	5.35516
1.99949	4.20932	1.99949		9.85666	1.99949		6.5121	4.5976
1.2801	3.6364	1.754		8.46529	1.754		5.437	2.65425
1.26288	2.49056			7.72868			5.19147	2.348
	2.40871			7.07392			4.78224	2.0815
	1.91764			5.10962			4.45486	1.7307
	1.754			4.20932			4.04563	1.5955
				3.88194			3.88194
				3.6364			3.88194
				2.98163			3.71824
				2.7361			2.7967
				2.49056			2.7536
				2.40871			2.6909
				1.99949			2.3382
				1.91764			2.1932
				1.754			1.99949
				1.2801			1.7974
				1.26288			1.67211
							1.5368
							1.4603
							1.3212
							1.2311
							1.0665

## Sheet: S3Fig
S3 FigA					S3 FigB
A		C			A		C
NT	Bz	NT	Bz		NT	Bz	NT	Bz
79	75	74	50		15.2575	10.5879	27.8538	7.4742
77	73	67	47		13.8153	10.3477	27.5353	6.5121
77	73	66	45		12.312	9.41113	17.3865	6.49611
76	72	65	43		9.2868	8.6362	17.0123	5.19147
76	71	54	43		7.89237	7.72868	14.1126	3.92601
75	70	53	42		7.72868	5.27331	13.334	3.88194
75	70	52	42		7.0215	5.1972	12.9668	2.3382
74	70	52	41		6.09177	5.10962	12.312	1.96896
74	68	50	40		5.68254	4.72868	12.2045	1.7307
72	68	49	32		5.56499	4.529	11.6573	1.49738
72	68	47			4.5367	4.3703	10.184	1.33233
72	67	47			4.431	3.10962	9.84432
71	67	46			4.0528	2.88194	9.61113
71	67	45			3.8196	2.6263	9.52928
70	66	45			3.5394	2.3578	7.64683
70	66	45			3.437	2.203	7.56499
70	65	44			3.3043	2.0991	7.15576
69	65	44			3.3003	2.0031	7.10917
69	64	44			2.81794	1.56812	6.57392
69	64	43			2.7361	1.5211	6.09177
69	63	43			2.7301	1.52096	5.437
69	63	43			2.6968	1.3565	5.35516
68	63	43			2.6184	1.3369	5.19147
68	63	43			2.6086		4.78224
68	61	42			2.4244		4.5976
68	60	42			2.4186		4.45486
68	59	42			2.3735		4.20896
67		41			2.3127		4.09
67		41			2.0776		4.04563
67		41			2.0717		3.99675
67		38			2.0306		3.88194
67		38			2.0168		3.71824
66		38			1.8358		3.52517
66		37			1.7876		3.2658
66		33			1.7523		2.9357
66		33			1.7229		2.7967
66		32			1.717		2.6909
66		31			1.6014		2.65425
64		31			1.5779		2.62917
64		30			1.4878		2.62917
64		29			1.3898		2.35425
64		28			1.378		2.348
64		24			1.3358		2.3382
63		24					2.1932
63		23					2.0815
63		23					2.04
63		19					2.01612
63							1.99949
63							1.98717
63							1.94538
63							1.89823
62							1.80391
62							1.7974
62							1.69948
62							1.67211
62							1.5955
61							1.5917
61							1.5368
61							1.47381
59							1.4603
58							1.42665
57
55
54

## Sheet: Total-Fig
Figure 1A				Figure 1B				Figure 1C			Figure 1D				Figure 1E				Figure 1F
A	B1	C		DD	DI	II		AA	AC		TT	CT	CC		CC	CT	TT		AA	AG	GG
106	141	126	373	122	175	82	379	224	138	362	158	169	45	372	210	142	14	366	95	192	81	368
Figure 2B			Figure 2C							Figure 2D
A	C		DD	DI	II	DD	DI	II		D carrier	II	D carrier	II
56	41		20	25	16	15	10	7		45	16	35	7
Figure 3A/B
ECAi/ARB	Bz / ECAi/ARB
23	5
S2Fig A				S2Fig B			S2Fig C
DD	DI	II		D carrier	II		AA	AC
11	14	10		25	10		30	14
S3 FigA					S3 FigB
A		C			A		C
NT	Bz	NT	Bz		NT	Bz	NT	Bz
64	27	47	10		43	23	61	11
